# Supplementary material for: Matrix Remodeling-Associated Protein 8 as a Novel Indicator Contributing to Glioma Immune Response by Regulating Ferroptosis
Source: Front Immunol. 2022 Feb 24;13:834595. doi: 10.3389/fimmu.2022.834595 (PMC8911537; doi:10.3389/fimmu.2022.834595)
Supplement: Supplementary Table 1 — 45 DEGs were significantly correlated with the OS of glioma patients. [file Table_1.xlsx]

## Sheet: Sheet1
Genes	GSE59612 logFC	GSE59612 Pvalue	GSE147352 logFC	GSE147352 PValue
CALN1	-0.965746	1.68105e-13	-2.53317	3.7e-11
FABP6	-0.816615	5.35052e-12	-2.26217	8.23e-06
SPHKAP	-0.787434	2.99571e-08	-2.12386	1.1e-05
ANKRD18DP	-0.701467	4.08742e-09	-2.45298	1.14e-15
HCRTR1	-0.622578	1.08459e-06	-2.83747	7.32e-13
CACNA2D2	-0.594827	5.43266e-11	-2.36492	5.31e-13
BASP1	-0.541792	8.72922e-08	-2.58949	6.34e-28
CHRD	-0.422137	7.14277e-08	-2.00622	1.86e-24
CSRNP3	-0.416992	2.602e-07	-2.07488	2.53e-22
RTN3P1	-0.366365	1.78529e-10	-2.04692	4.32e-38
MXRA8	0.374828	0.000142238	2.36414	6.7e-11
BST1	0.522203	0.00049031	2.11334	1.01e-09
SLC40A1	0.543264	1.5901e-07	2.46327	1.22e-14
PPP1R1C	0.587493	0.000319551	2.76673	5.36e-08
CHIC2	0.610139	4.43676e-05	2.09401	3.6e-05
BCHE	0.619963	3.48318e-07	3.38033	1.81e-21
ITGB8	0.645195	0.000688039	2.0849	4.05e-16
NUAK2	0.691279	1.10869e-07	2.49196	3.02e-09
MYD88	0.703686	2.75803e-14	2.18588	6.77e-14
SPP1	0.735411	7.27997e-05	3.58118	7.96e-10
C1orf94	0.769331	1.3525e-06	2.82859	9.17e-14
SMC4	0.809091	8.2669e-06	2.95127	4.94e-20
LAX1	0.812354	0.000444423	3.77171	5.9e-06
BTN3A2	0.866256	1.27095e-09	2.59677	6.71e-23
MTHFD2	0.869861	3.63475e-13	3.02095	7.12e-20
CALCRL	0.873618	4.04328e-05	3.00475	5.3e-17
DPYSL3	0.909111	4.72715e-10	2.25531	1.33e-26
PRRX1	0.946309	2.68095e-08	2.58532	6.63e-23
HCG16	1.02605	3.08866e-05	2.72741	1.47e-07
TOB2P1	1.04099	0.000330368	2.63033	2.06e-10
CLEC5A	1.11683	1.11548e-05	5.04896	1.12e-10
OSMR	1.16177	6.13184e-06	2.00992	1.16e-05
AEBP1	1.24809	6.75739e-06	2.50751	8.69e-09
STEAP3	1.26094	2.14117e-08	3.37545	6.98e-11
FCGR2B	1.28422	5.41664e-05	3.97479	9.82e-09
HOXD3	1.33618	2.07429e-05	8.73506	1.93e-18
RAB42	1.34212	4.26436e-06	4.68532	7.58e-14
TTK	1.36254	5.15845e-05	5.29105	4.15e-20
SGOL1	1.50701	0.000354055	6.55333	2.87e-25
KIF20A	1.83534	2.36292e-05	6.61941	1.11e-24
RRM2	1.97946	2.65178e-05	6.67246	6.56e-24
CENPA	2.18704	0.000242865	6.83722	6.75e-22
OTP	2.22016	2.8292e-06	5.18602	4.18e-07
EN1	2.50484	0.000135384	7.67835	4.22e-14
HOXD10	2.98572	2.0071e-05	9.74979	4.55e-14
